# Supplementary material for: Cardiac resynchronization therapy-heart failure (CRT-HF) clinic: A novel model of care
Source: PLoS One. 2019 Sep 19;14(9):e0222610. doi: 10.1371/journal.pone.0222610 (PMC6752801; doi:10.1371/journal.pone.0222610)
Supplement: S1 File — (CSV) [file pone.0222610.s001.csv]

	responder_YESorNO	bmi	hf_type.factor	type_of_cardiomyopathy	hf_stage.factor	nyhapost.factor	htn.factor	diabetes	history_MI	arrhymia___1.factor	history_VT	history_PAD	cvd___1.factor	cvd___2.factor	history_COPD_or_Emphysema	history_depression	history_dementia	history_CKD	history_hypothyroidism	history_sarcoidosis	on_betablocker	on_acei	on_arb	on_diuretic	on_vasodilator	on_arni	sixmin	sixmin.meters.pass	EQ5_mobility	EQ5_self_care	EQ5_usual_activities	EQ5_pain_discomfort	EQ5_anxiety_depression	vas	precrtef	postef	prelvedv	postlvedv	prelvesv	postlvesv	device_pacing_changes___1	device_pacing_changes___2	device_pacing_changes___3	device_pacing_changes___4	device_pacing_changes___5	device_pacing_changes___6	medication_optimization___1	medication_optimization___2	medication_optimization___3
1	Responder	21.11	Heart failure with reduced ejection fraction (HFrEF)	Non-ischemic	C	III	No	No diabetes	History of MI	Checked	History of VT	No history of PAD	Unchecked	Unchecked	No history of COPD or Emph	History of depression	No history of dementia	None	History of hypothyroidism	No history of sarcoidosis	On BB	Not on ACEI	On ARB	On diuretic	Not on vasodilator	Not on ARNI	455	poor	problems	no problems	problems	problems	problems	70	30	43	139	98	145	56	0	0	0	0	0	1	1	0	1
2	Responder	39.87	Heart failure with reduced ejection fraction (HFrEF)	Non-ischemic	C	II	Yes	Diabetes	No history of MI	Unchecked	History of VT	No history of PAD	Unchecked	Unchecked	No history of COPD or Emph	No history of depression	No history of dementia	None	No history of hypothyroidism	No history of sarcoidosis	On BB	Not on ACEI	Not on ARB	On diuretic	On vasodilator	Not on ARNI	1250	normal	problems	no problems	no problems	no problems	problems	95	17	55	227	235	189	NA	1	0	0	0	0	0	0	1	0
3	Non-Responder	24.37	Heart failure with reduced ejection fraction (HFrEF)	Ischemic	C	III	Yes	No diabetes	History of MI	Checked	No history of VT	No history of PAD	Unchecked	Unchecked	No history of COPD or Emph	No history of depression	No history of dementia	Severe renal insuficiecncy (GFR 15-29)	History of hypothyroidism	No history of sarcoidosis	On BB	Not on ACEI	Not on ARB	Not on diuretic	Not on vasodilator	Not on ARNI	985	normal	problems	no problems	no problems	no problems	no problems	95	28	28	245	131	175	95	0	0	0	0	0	0	0	0	0
4	Non-Responder	27.31	Heart failure with reduced ejection fraction (HFrEF)	Non-ischemic	B	I	No	No diabetes	No history of MI	Checked	No history of VT	No history of PAD	Unchecked	Unchecked	No history of COPD or Emph	No history of depression	No history of dementia	None	No history of hypothyroidism	No history of sarcoidosis	On BB	On ACEI	Not on ARB	On diuretic	Not on vasodilator	On ARNI	1625	normal	no problems	no problems	no problems	no problems	no problems	85	31	32	228	180	157	122	0	0	0	0	1	1	0	1	1
5	Responder	25.97	Heart failure with reduced ejection fraction (HFrEF)	Non-ischemic	C	II	Yes	No diabetes	No history of MI	Unchecked	No history of VT	No history of PAD	Unchecked	Checked	No history of COPD or Emph	No history of depression	No history of dementia	None	No history of hypothyroidism	No history of sarcoidosis	On BB	Not on ACEI	On ARB	On diuretic	Not on vasodilator	Not on ARNI	1205	normal	no problems	no problems	no problems	no problems	no problems	80	20	45	NA	80	NA	44	0	0	0	0	0	0	0	0	0
6	Non-Responder	39.43	Heart failure with reduced ejection fraction (HFrEF)	Ischemic	C	III	No	Diabetes	History of MI	Checked	No history of VT	No history of PAD	Checked	Unchecked	No history of COPD or Emph	No history of depression	No history of dementia	None	No history of hypothyroidism	No history of sarcoidosis	Not on BB	Not on ACEI	On ARB	On diuretic	Not on vasodilator	Not on ARNI	390	poor	problems	problems	problems	no problems	no problems	40	25	23	NA	168	NA	130	0	0	0	0	0	0	0	0	0
7	Responder	37.31	Heart failure with reduced ejection fraction (HFrEF)	Non-ischemic	C	III	Yes	Diabetes	No history of MI	Unchecked	No history of VT	No history of PAD	Unchecked	Unchecked	No history of COPD or Emph	No history of depression	No history of dementia	Severe renal insuficiecncy (GFR 15-29)	No history of hypothyroidism	No history of sarcoidosis	On BB	Not on ACEI	Not on ARB	On diuretic	On vasodilator	Not on ARNI	960	poor	problems	no problems	no problems	problems	no problems	80	30	50	211	130	147	130	0	0	0	0	0	0	0	0	0
8	Non-Responder	35.15	Heart failure with reduced ejection fraction (HFrEF)	Ischemic	C	II	Yes	Diabetes	History of MI	Unchecked	History of VT	No history of PAD	Unchecked	Unchecked	No history of COPD or Emph	No history of depression	No history of dementia	None	No history of hypothyroidism	No history of sarcoidosis	On BB	On ACEI	Not on ARB	Not on diuretic	Not on vasodilator	Not on ARNI	1505	normal	no problems	no problems	no problems	no problems	no problems	70	35	38	359	359	223	223	1	0	0	0	0	0	0	1	1
9	Responder	20.55	Heart failure with reduced ejection fraction (HFrEF)	Non-ischemic	C	II	Yes	No diabetes	History of MI	Checked	History of VT	No history of PAD	Unchecked	Unchecked	No history of COPD or Emph	No history of depression	No history of dementia	None	History of hypothyroidism	No history of sarcoidosis	On BB	Not on ACEI	On ARB	On diuretic	Not on vasodilator	Not on ARNI	1330	normal	no problems	no problems	no problems	no problems	no problems	85	25	37	NA	108	NA	68	0	0	0	0	0	0	0	0	0
10	Non-Responder	22.76	Heart failure with reduced ejection fraction (HFrEF)	Non-ischemic	C	II	Yes	No diabetes	History of MI	Checked	No history of VT	No history of PAD	Unchecked	Unchecked	No history of COPD or Emph	No history of depression	No history of dementia	Moderate renal insufficiency (GFR 30-59)	History of hypothyroidism	No history of sarcoidosis	On BB	On ACEI	Not on ARB	On diuretic	On vasodilator	Not on ARNI	1165	normal	no problems	no problems	no problems	no problems	no problems	90	31	35	98	NA	68	NA	0	0	0	0	0	0	0	1	0
11	Responder	35.87	Heart failure with reduced ejection fraction (HFrEF)	Ischemic	C	III	Yes	Diabetes	History of MI	Checked	No history of VT	No history of PAD	Unchecked	Unchecked	No history of COPD or Emph	No history of depression	No history of dementia	Moderate renal insufficiency (GFR 30-59)	No history of hypothyroidism	No history of sarcoidosis	On BB	On ACEI	Not on ARB	On diuretic	On vasodilator	Not on ARNI	695	poor	no problems	no problems	no problems	no problems	no problems	70	32	40	141	95	96	NA	0	0	0	0	0	0	0	0	0
12	Non-Responder	18.54	Heart failure with reduced ejection fraction (HFrEF)	Non-ischemic	C	II	Yes	No diabetes	No history of MI	Unchecked	History of VT	No history of PAD	Unchecked	Unchecked	No history of COPD or Emph	No history of depression	No history of dementia	None	No history of hypothyroidism	No history of sarcoidosis	On BB	On ACEI	Not on ARB	Not on diuretic	Not on vasodilator	Not on ARNI	1220	normal	no problems	no problems	no problems	no problems	no problems	98	20	28	166	174	133	125	0	1	0	0	0	0	0	1	0
13	Responder	19.74	Heart failure with reduced ejection fraction (HFrEF)	Non-ischemic	C	II	Yes	No diabetes	No history of MI	Unchecked	No history of VT	No history of PAD	Checked	Unchecked	No history of COPD or Emph	No history of depression	No history of dementia	None	No history of hypothyroidism	No history of sarcoidosis	On BB	On ACEI	Not on ARB	Not on diuretic	Not on vasodilator	Not on ARNI	1310	normal	no problems	no problems	no problems	no problems	no problems	80	30	37	145	140	102	88	0	0	1	0	0	0	0	0	0
14	Responder	23.65	Heart failure with reduced ejection fraction (HFrEF)	Non-ischemic	C	II	Yes	No diabetes	No history of MI	Checked	No history of VT	No history of PAD	Unchecked	Unchecked	No history of COPD or Emph	No history of depression	No history of dementia	None	No history of hypothyroidism	No history of sarcoidosis	On BB	Not on ACEI	On ARB	On diuretic	Not on vasodilator	Not on ARNI	1200	normal	problems	no problems	problems	no problems	no problems	60	33	39	146	150	97	92	0	0	0	0	0	0	0	1	0
15	Non-Responder	20.7	Heart failure with reduced ejection fraction (HFrEF)	Non-ischemic	D	IV	Yes	No diabetes	History of MI	Checked	History of VT	No history of PAD	Checked	Unchecked	History of COPD or Emph	No history of depression	No history of dementia	None	History of hypothyroidism	No history of sarcoidosis	On BB	Not on ACEI	Not on ARB	On diuretic	Not on vasodilator	Not on ARNI	390	poor	problems	no problems	problems	no problems	problems	50	15	17	282	290	239	238	0	0	0	0	0	0	0	0	0
16	Non-Responder	29.57	Heart failure with reduced ejection fraction (HFrEF)	Non-ischemic	C	III	No	No diabetes	No history of MI	Checked	History of VT	No history of PAD	Unchecked	Unchecked	No history of COPD or Emph	No history of depression	No history of dementia	None	No history of hypothyroidism	No history of sarcoidosis	On BB	Not on ACEI	On ARB	On diuretic	Not on vasodilator	Not on ARNI	1058	normal	problems	no problems	problems	problems	no problems	70	23	19	226	201	174	163	0	0	0	0	0	0	0	0	0
17	Responder	34.72	Heart failure with reduced ejection fraction (HFrEF)	Non-ischemic	C	II	Yes	Diabetes	No history of MI	Unchecked	No history of VT	No history of PAD	Unchecked	Unchecked	No history of COPD or Emph	History of depression	No history of dementia	None	No history of hypothyroidism	No history of sarcoidosis	On BB	Not on ACEI	On ARB	On diuretic	Not on vasodilator	Not on ARNI	1352	normal	no problems	no problems	no problems	no problems	problems	90	35	50	NA	111	NA	55	0	0	0	0	0	0	0	1	0
18	Non-Responder	32.69	Heart failure with reduced ejection fraction (HFrEF)	Non-ischemic	C	II	Yes	No diabetes	No history of MI	Checked	History of VT	No history of PAD	Checked	Unchecked	No history of COPD or Emph	No history of depression	No history of dementia	None	No history of hypothyroidism	No history of sarcoidosis	On BB	Not on ACEI	On ARB	On diuretic	Not on vasodilator	Not on ARNI	1040	normal	problems	problems	problems	problems	problems	65	40	38	132	195	79	122	0	0	0	0	0	0	0	1	0
19	Responder	26.78	Heart failure with reduced ejection fraction (HFrEF)	Ischemic	C	II	Yes	Diabetes	No history of MI	Unchecked	History of VT	No history of PAD	Unchecked	Unchecked	No history of COPD or Emph	No history of depression	No history of dementia	None	No history of hypothyroidism	No history of sarcoidosis	On BB	Not on ACEI	Not on ARB	On diuretic	On vasodilator	Not on ARNI	1280	normal	no problems	no problems	no problems	no problems	no problems	95	31	46	144	104	100	65	0	0	0	0	0	0	0	1	0
20	Non-Responder	31.19	Heart failure with reduced ejection fraction (HFrEF)	Non-ischemic	C	III	Yes	No diabetes	No history of MI	Checked	No history of VT	No history of PAD	Unchecked	Unchecked	No history of COPD or Emph	No history of depression	No history of dementia	None	History of hypothyroidism	No history of sarcoidosis	On BB	Not on ACEI	Not on ARB	On diuretic	On vasodilator	On ARNI	1115	normal	no problems	no problems	no problems	no problems	problems	65	27	22	254	228	186	178	1	0	0	0	0	0	0	0	0
21	Responder	22.6	Heart failure with reduced ejection fraction (HFrEF)	Non-ischemic	C	II	Yes	No diabetes	History of MI	Checked	No history of VT	No history of PAD	Unchecked	Checked	No history of COPD or Emph	No history of depression	No history of dementia	None	No history of hypothyroidism	No history of sarcoidosis	On BB	Not on ACEI	Not on ARB	On diuretic	Not on vasodilator	On ARNI	865	poor	no problems	no problems	no problems	no problems	no problems	60	28	57	126	97	91	42	0	0	0	0	0	0	0	0	0
22	Responder	22.81	Heart failure with reduced ejection fraction (HFrEF)	Ischemic	C	II	Yes	Diabetes	No history of MI	Unchecked	No history of VT	No history of PAD	Unchecked	Unchecked	No history of COPD or Emph	No history of depression	No history of dementia	Moderate renal insufficiency (GFR 30-59)	No history of hypothyroidism	No history of sarcoidosis	On BB	Not on ACEI	Not on ARB	On diuretic	Not on vasodilator	On ARNI	1695	normal	no problems	no problems	no problems	no problems	no problems	90	24	35	189	122	144	89	0	0	0	0	0	0	0	0	0
23	Non-Responder	28.59	Heart failure with reduced ejection fraction (HFrEF)	Non-ischemic	C	II	Yes	No diabetes	No history of MI	Checked	No history of VT	No history of PAD	Unchecked	Unchecked	No history of COPD or Emph	No history of depression	No history of dementia	None	No history of hypothyroidism	No history of sarcoidosis	On BB	Not on ACEI	On ARB	On diuretic	Not on vasodilator	Not on ARNI	1180	normal	problems	no problems	no problems	problems	no problems	85	34	31	258	229	171	157	0	0	0	0	0	0	0	1	0
24	Responder	42.43	Heart failure with reduced ejection fraction (HFrEF)	Non-ischemic	C	III	Yes	No diabetes	No history of MI	Unchecked	No history of VT	No history of PAD	Unchecked	Unchecked	History of COPD or Emph	No history of depression	No history of dementia	Moderate renal insufficiency (GFR 30-59)	No history of hypothyroidism	No history of sarcoidosis	On BB	Not on ACEI	Not on ARB	On diuretic	On vasodilator	On ARNI	1130	normal	problems	no problems	problems	problems	problems	40	26	40	294	177	219	106	0	0	0	0	0	0	0	0	0
25	Responder	26.25	Heart failure with reduced ejection fraction (HFrEF)	Ischemic	C	II	Yes	No diabetes	History of MI	Checked	History of VT	No history of PAD	Unchecked	Unchecked	No history of COPD or Emph	No history of depression	No history of dementia	None	No history of hypothyroidism	No history of sarcoidosis	On BB	On ACEI	Not on ARB	On diuretic	Not on vasodilator	Not on ARNI	1495	normal	no problems	no problems	no problems	no problems	problems	82	20	34	172	187	159	123	0	0	0	0	0	0	0	0	1
26	Non-Responder	29.4	Heart failure with reduced ejection fraction (HFrEF)	Ischemic	C	II	Yes	No diabetes	History of MI	Unchecked	History of VT	No history of PAD	Unchecked	Unchecked	History of COPD or Emph	No history of depression	No history of dementia	Moderate renal insufficiency (GFR 30-59)	No history of hypothyroidism	No history of sarcoidosis	On BB	On ACEI	Not on ARB	On diuretic	On vasodilator	Not on ARNI	1188	normal	no problems	no problems	no problems	no problems	no problems	70	32	33	252	223	171	148	0	0	0	0	0	0	0	0	1
27	Non-Responder	29.98	Heart failure with reduced ejection fraction (HFrEF)	Ischemic	C	III	Yes	No diabetes	History of MI	Checked	History of VT	No history of PAD	Unchecked	Unchecked	No history of COPD or Emph	No history of depression	No history of dementia	None	No history of hypothyroidism	No history of sarcoidosis	On BB	On ACEI	Not on ARB	On diuretic	Not on vasodilator	Not on ARNI	845	poor	problems	no problems	problems	no problems	no problems	50	24	24	260	242	198	185	0	0	0	0	0	0	1	0	0
28	Non-Responder	31.64	Heart failure with reduced ejection fraction (HFrEF)	Ischemic	C	II	Yes	No diabetes	History of MI	Unchecked	History of VT	History of PAD	Unchecked	Unchecked	History of COPD or Emph	No history of depression	No history of dementia	None	No history of hypothyroidism	No history of sarcoidosis	On BB	On ACEI	Not on ARB	On diuretic	On vasodilator	On ARNI	1035	normal	no problems	no problems	no problems	no problems	no problems	90	15	20	278	356	268	284	0	0	0	0	0	0	0	0	1
29	Non-Responder	24.83	Heart failure with reduced ejection fraction (HFrEF)	Non-ischemic	C	II	No	No diabetes	No history of MI	Unchecked	No history of VT	No history of PAD	Unchecked	Unchecked	No history of COPD or Emph	No history of depression	No history of dementia	None	No history of hypothyroidism	No history of sarcoidosis	On BB	On ACEI	Not on ARB	Not on diuretic	Not on vasodilator	Not on ARNI	1320	normal	problems	no problems	no problems	no problems	no problems	90	29	22	186	227	132	177	0	0	1	0	0	0	0	0	1
30	Non-Responder	25.02	Heart failure with reduced ejection fraction (HFrEF)	Ischemic	C	III	Yes	No diabetes	History of MI	Unchecked	No history of VT	History of PAD	Checked	Unchecked	No history of COPD or Emph	No history of depression	No history of dementia	Moderate renal insufficiency (GFR 30-59)	No history of hypothyroidism	No history of sarcoidosis	Not on BB	Not on ACEI	Not on ARB	On diuretic	On vasodilator	Not on ARNI	1025	normal	no problems	no problems	no problems	problems	no problems	89	29	20	170	212	120	149	0	0	0	0	0	0	0	0	0
31	Responder	29.57	Heart failure with reduced ejection fraction (HFrEF)	Non-ischemic	C	II	No	No diabetes	No history of MI	Checked	History of VT	No history of PAD	Unchecked	Unchecked	No history of COPD or Emph	No history of depression	No history of dementia	None	History of hypothyroidism	No history of sarcoidosis	On BB	On ACEI	Not on ARB	On diuretic	Not on vasodilator	Not on ARNI	1320	normal	no problems	no problems	no problems	no problems	no problems	75	29	40	193	160	137	97	0	0	0	0	0	0	0	0	0
32	Responder	28.27	Heart failure with reduced ejection fraction (HFrEF)	Non-ischemic	C	II	No	No diabetes	No history of MI	Checked	No history of VT	No history of PAD	Unchecked	Unchecked	No history of COPD or Emph	No history of depression	No history of dementia	None	No history of hypothyroidism	No history of sarcoidosis	On BB	On ACEI	Not on ARB	On diuretic	Not on vasodilator	Not on ARNI	1121	normal	problems	no problems	no problems	problems	no problems	80	40	44	213	154	NA	86	0	0	0	0	0	0	1	1	0
33	Responder	30.67	Heart failure with reduced ejection fraction (HFrEF)	Non-ischemic	B	II	No	Diabetes	No history of MI	Checked	No history of VT	No history of PAD	Unchecked	Unchecked	No history of COPD or Emph	No history of depression	No history of dementia	None	History of hypothyroidism	No history of sarcoidosis	On BB	Not on ACEI	Not on ARB	On diuretic	Not on vasodilator	On ARNI	1490	normal	no problems	no problems	no problems	no problems	no problems	100	30	32	140	130	98	87	0	0	0	0	0	0	0	0	0
34	Responder	20.82	Heart failure with reduced ejection fraction (HFrEF)	Non-ischemic	C	III	Yes	No diabetes	No history of MI	Checked	History of VT	No history of PAD	Checked	Checked	No history of COPD or Emph	No history of depression	No history of dementia	None	No history of hypothyroidism	No history of sarcoidosis	On BB	Not on ACEI	On ARB	On diuretic	Not on vasodilator	Not on ARNI	605	poor	no problems	no problems	no problems	no problems	no problems	80	25	35	97	67	NA	44	0	0	0	0	0	0	1	0	0
35	Responder	24.63	Heart failure with reduced ejection fraction (HFrEF)	Ischemic	C	II	Yes	Diabetes	History of MI	Unchecked	No history of VT	History of PAD	Unchecked	Unchecked	No history of COPD or Emph	History of depression	No history of dementia	Mild renal insufficiency (GFR 60-89)	No history of hypothyroidism	No history of sarcoidosis	On BB	Not on ACEI	On ARB	On diuretic	Not on vasodilator	Not on ARNI	1275	normal	problems	no problems	no problems	no problems	no problems	50	22	34	256	213	200	140	0	0	0	0	0	0	0	1	0
36	Non-Responder	44.46	Heart failure with reduced ejection fraction (HFrEF)	Non-ischemic	D	IV	Yes	Diabetes	No history of MI	Unchecked	No history of VT	No history of PAD	Unchecked	Unchecked	No history of COPD or Emph	No history of depression	No history of dementia	Moderate renal insufficiency (GFR 30-59)	No history of hypothyroidism	No history of sarcoidosis	Not on BB	Not on ACEI	Not on ARB	On diuretic	Not on vasodilator	On ARNI	1050	normal	problems	problems	problems	no problems	no problems	80	25	26	294	269	221	200	0	0	0	0	1	0	0	0	0
37	Responder	29.7	Heart failure with reduced ejection fraction (HFrEF)	Non-ischemic	C	I	Yes	Diabetes	No history of MI	Checked	No history of VT	No history of PAD	Unchecked	Unchecked	No history of COPD or Emph	No history of depression	No history of dementia	None	No history of hypothyroidism	No history of sarcoidosis	On BB	On ACEI	Not on ARB	On diuretic	Not on vasodilator	Not on ARNI	1380	normal	no problems	no problems	no problems	no problems	no problems	65	35	46	193	97	NA	53	0	0	0	0	0	0	0	0	0
38	Non-Responder	27.8	Heart failure with reduced ejection fraction (HFrEF)	Ischemic	C	III	Yes	No diabetes	No history of MI	Checked	No history of VT	No history of PAD	Unchecked	Unchecked	No history of COPD or Emph	No history of depression	No history of dementia	Moderate renal insufficiency (GFR 30-59)	No history of hypothyroidism	No history of sarcoidosis	On BB	On ACEI	Not on ARB	On diuretic	Not on vasodilator	Not on ARNI	890	poor	problems	no problems	problems	problems	problems	80	23	24	179	175	137	134	0	1	0	1	0	0	1	0	0
39	Responder	32.8	Heart failure with reduced ejection fraction (HFrEF)	Non-ischemic	C	III	Yes	Diabetes	No history of MI	Unchecked	No history of VT	No history of PAD	Unchecked	Unchecked	No history of COPD or Emph	No history of depression	No history of dementia	None	No history of hypothyroidism	No history of sarcoidosis	Not on BB	Not on ACEI	Not on ARB	Not on diuretic	Not on vasodilator	Not on ARNI	1055	normal	problems	no problems	problems	no problems	no problems	70	37	54	228	164	144	75	0	0	0	0	0	0	0	0	0
40	Responder	23.3	Heart failure with reduced ejection fraction (HFrEF)	Non-ischemic	C	III	Yes	No diabetes	History of MI	Checked	No history of VT	No history of PAD	Unchecked	Unchecked	No history of COPD or Emph	History of depression	History of dementia	None	No history of hypothyroidism	No history of sarcoidosis	On BB	On ACEI	Not on ARB	Not on diuretic	Not on vasodilator	Not on ARNI	350	poor	problems	problems	problems	problems	problems	30	17	36	94	45	78	29	0	0	0	0	0	1	0	0	0
41	Responder	37.61	Heart failure with reduced ejection fraction (HFrEF)	Non-ischemic	C	III	Yes	Diabetes	No history of MI	Checked	History of VT	No history of PAD	Unchecked	Unchecked	No history of COPD or Emph	No history of depression	No history of dementia	None	History of hypothyroidism	No history of sarcoidosis	On BB	Not on ACEI	Not on ARB	On diuretic	Not on vasodilator	Not on ARNI	0	poor	problems	no problems	problems	no problems	no problems	75	26	48	192	192	142	100	0	0	0	0	0	0	0	1	0
42	Responder	23.01	Heart failure with reduced ejection fraction (HFrEF)	Ischemic	C	I	Yes	Diabetes	History of MI	Unchecked	History of VT	No history of PAD	Unchecked	Unchecked	No history of COPD or Emph	History of depression	No history of dementia	Moderate renal insufficiency (GFR 30-59)	No history of hypothyroidism	No history of sarcoidosis	On BB	Not on ACEI	On ARB	On diuretic	Not on vasodilator	Not on ARNI	1405	normal	no problems	no problems	no problems	no problems	no problems	75	27	42	258	193	189	112	0	0	0	0	0	0	0	0	0
43	Responder	22.89	Heart failure with reduced ejection fraction (HFrEF)	Non-ischemic	C	II	Yes	No diabetes	No history of MI	Checked	No history of VT	No history of PAD	Unchecked	Unchecked	No history of COPD or Emph	No history of depression	No history of dementia	Severe renal insuficiecncy (GFR 15-29)	History of hypothyroidism	No history of sarcoidosis	On BB	Not on ACEI	On ARB	On diuretic	Not on vasodilator	Not on ARNI	1115	normal	problems	no problems	no problems	no problems	no problems	80	32	48	149	95	102	49	0	0	0	0	0	0	0	0	0
44	Non-Responder	42.31	Heart failure with reduced ejection fraction (HFrEF)	Non-ischemic	C	II	Yes	No diabetes	No history of MI	Checked	No history of VT	No history of PAD	Unchecked	Unchecked	No history of COPD or Emph	No history of depression	No history of dementia	None	No history of hypothyroidism	No history of sarcoidosis	On BB	Not on ACEI	Not on ARB	Not on diuretic	Not on vasodilator	Not on ARNI	1655	normal	no problems	no problems	no problems	problems	problems	50	29	34	230	212	164	140	0	1	1	0	0	0	0	0	0
45	Responder	26.65	Heart failure with reduced ejection fraction (HFrEF)	Ischemic	C	III	No	Diabetes	No history of MI	Checked	No history of VT	No history of PAD	Unchecked	Unchecked	No history of COPD or Emph	No history of depression	No history of dementia	Severe renal insuficiecncy (GFR 15-29)	History of hypothyroidism	No history of sarcoidosis	On BB	Not on ACEI	Not on ARB	On diuretic	Not on vasodilator	Not on ARNI	650	poor	problems	no problems	no problems	problems	no problems	50	10	15	255	NA	229	194	0	0	0	0	0	0	0	0	0
46	Responder	36.4	Heart failure with reduced ejection fraction (HFrEF)	Non-ischemic	C	II	Yes	No diabetes	No history of MI	Unchecked	No history of VT	No history of PAD	Unchecked	Unchecked	No history of COPD or Emph	History of depression	No history of dementia	None	No history of hypothyroidism	No history of sarcoidosis	On BB	Not on ACEI	On ARB	On diuretic	Not on vasodilator	Not on ARNI	1440	normal	problems	problems	problems	no problems	problems	70	34	43	95	155	63	89	0	0	0	0	0	0	0	1	0
47	Responder	29.29	Heart failure with reduced ejection fraction (HFrEF)	Ischemic	C	II	Yes	Diabetes	History of MI	Unchecked	No history of VT	No history of PAD	Unchecked	Unchecked	No history of COPD or Emph	History of depression	No history of dementia	None	No history of hypothyroidism	No history of sarcoidosis	On BB	On ACEI	Not on ARB	On diuretic	Not on vasodilator	Not on ARNI	1535	normal	problems	no problems	problems	no problems	problems	82.5	34	51	126	167	83	82	0	0	0	0	0	0	0	1	0
48	Non-Responder	24.86	Heart failure with reduced ejection fraction (HFrEF)	Ischemic	C	II	Yes	No diabetes	History of MI	Unchecked	No history of VT	History of PAD	Unchecked	Unchecked	History of COPD or Emph	No history of depression	No history of dementia	Moderate renal insufficiency (GFR 30-59)	No history of hypothyroidism	No history of sarcoidosis	On BB	Not on ACEI	Not on ARB	On diuretic	Not on vasodilator	Not on ARNI	870	poor	problems	no problems	no problems	problems	no problems	100	23	24	179	151	138	116	0	0	0	0	1	0	0	0	0
49	Responder	30.65	Heart failure with reduced ejection fraction (HFrEF)	Ischemic	C	II	Yes	No diabetes	History of MI	Checked	No history of VT	No history of PAD	Unchecked	Unchecked	No history of COPD or Emph	No history of depression	No history of dementia	None	No history of hypothyroidism	No history of sarcoidosis	On BB	Not on ACEI	Not on ARB	On diuretic	On vasodilator	Not on ARNI	820	poor	problems	problems	problems	problems	problems	75	24	45	144	175	110	NA	0	0	0	0	0	0	0	0	0
50	Responder	27.23	Heart failure with reduced ejection fraction (HFrEF)	Non-ischemic	C	II	Yes	Diabetes	No history of MI	Checked	No history of VT	No history of PAD	Unchecked	Unchecked	No history of COPD or Emph	No history of depression	No history of dementia	Moderate renal insufficiency (GFR 30-59)	No history of hypothyroidism	No history of sarcoidosis	On BB	On ACEI	Not on ARB	On diuretic	Not on vasodilator	Not on ARNI	390	poor	problems	problems	problems	problems	no problems	83	10	19	238	202	170	163	0	0	0	0	1	0	1	0	1
51	Responder	39.58	Heart failure with reduced ejection fraction (HFrEF)	Non-ischemic	C	III	Yes	No diabetes	No history of MI	Unchecked	History of VT	No history of PAD	Unchecked	Unchecked	No history of COPD or Emph	No history of depression	No history of dementia	None	No history of hypothyroidism	No history of sarcoidosis	On BB	Not on ACEI	Not on ARB	On diuretic	Not on vasodilator	On ARNI	1045	normal	problems	problems	problems	problems	problems	30	19	45	208	182	169	101	0	1	0	0	0	0	0	0	0
52	Non-Responder	23.22	Heart failure with reduced ejection fraction (HFrEF)	Non-ischemic	B	II	Yes	No diabetes	No history of MI	Checked	No history of VT	No history of PAD	Unchecked	Unchecked	No history of COPD or Emph	No history of depression	No history of dementia	None	No history of hypothyroidism	No history of sarcoidosis	Not on BB	Not on ACEI	Not on ARB	Not on diuretic	Not on vasodilator	Not on ARNI	1425	normal	no problems	no problems	no problems	no problems	no problems	85	42	37	73	112	42	70	0	1	0	0	1	0	0	0	0
53	Non-Responder	44.07	Heart failure with reduced ejection fraction (HFrEF)	Non-ischemic	C	II	No	Diabetes	No history of MI	Unchecked	History of VT	No history of PAD	Unchecked	Unchecked	History of COPD or Emph	No history of depression	No history of dementia	None	No history of hypothyroidism	No history of sarcoidosis	On BB	Not on ACEI	Not on ARB	On diuretic	Not on vasodilator	On ARNI	1150	normal	problems	no problems	no problems	no problems	no problems	50	25	24	308	328	232	263	0	1	0	0	1	0	0	0	0
54	Responder	33.63	Heart failure with reduced ejection fraction (HFrEF)	Non-ischemic	C	III	Yes	Diabetes	No history of MI	Checked	No history of VT	No history of PAD	Unchecked	Unchecked	No history of COPD or Emph	No history of depression	No history of dementia	Moderate renal insufficiency (GFR 30-59)	No history of hypothyroidism	No history of sarcoidosis	On BB	Not on ACEI	Not on ARB	On diuretic	Not on vasodilator	Not on ARNI	325	poor	problems	no problems	problems	problems	problems	70	28	51	166	101	119	49	0	0	0	0	0	0	0	0	0
55	Responder	21.24	Heart failure with reduced ejection fraction (HFrEF)	Non-ischemic	C	III	No	No diabetes	No history of MI	Unchecked	No history of VT	No history of PAD	Unchecked	Unchecked	No history of COPD or Emph	No history of depression	No history of dementia	None	No history of hypothyroidism	No history of sarcoidosis	On BB	Not on ACEI	On ARB	On diuretic	Not on vasodilator	Not on ARNI	2015	normal	no problems	no problems	no problems	problems	problems	70	22	49	171	150	133	76	0	0	0	0	0	0	0	0	0
56	Non-Responder	26.18	Heart failure with reduced ejection fraction (HFrEF)	Non-ischemic	B	I	Yes	No diabetes	No history of MI	Checked	No history of VT	No history of PAD	Unchecked	Unchecked	No history of COPD or Emph	No history of depression	No history of dementia	None	No history of hypothyroidism	No history of sarcoidosis	On BB	On ACEI	Not on ARB	Not on diuretic	Not on vasodilator	Not on ARNI	1710	normal	no problems	no problems	no problems	problems	no problems	90	28	35	211	207	151	135	0	0	0	0	1	0	0	0	0
57	Responder	37.43	Heart failure with reduced ejection fraction (HFrEF)	Non-ischemic	C	II	Yes	No diabetes	No history of MI	Unchecked	No history of VT	No history of PAD	Checked	Unchecked	No history of COPD or Emph	History of depression	No history of dementia	None	No history of hypothyroidism	No history of sarcoidosis	On BB	On ACEI	Not on ARB	On diuretic	Not on vasodilator	Not on ARNI	1190	normal	problems	no problems	no problems	no problems	problems	50	34	57	151	104	99	45	0	0	0	0	0	0	0	0	0
58	Responder	41.84	Heart failure with reduced ejection fraction (HFrEF)	Non-ischemic	C	III	Yes	No diabetes	No history of MI	Unchecked	No history of VT	No history of PAD	Unchecked	Unchecked	History of COPD or Emph	No history of depression	No history of dementia	None	No history of hypothyroidism	No history of sarcoidosis	On BB	Not on ACEI	Not on ARB	On diuretic	On vasodilator	Not on ARNI	520	poor	problems	no problems	problems	problems	problems	60	35	43	208	205	136	117	0	0	0	0	0	0	0	0	0
59	Responder	24.25	Heart failure with reduced ejection fraction (HFrEF)	Non-ischemic	C	II	Yes	Diabetes	No history of MI	Unchecked	History of VT	No history of PAD	Unchecked	Unchecked	No history of COPD or Emph	No history of depression	No history of dementia	None	No history of hypothyroidism	No history of sarcoidosis	On BB	Not on ACEI	Not on ARB	On diuretic	On vasodilator	On ARNI	1680	normal	no problems	no problems	no problems	problems	no problems	70	29	47	167	115	118	61	0	0	0	0	0	0	0	0	0
60	Responder	30.6	Heart failure with reduced ejection fraction (HFrEF)	Non-ischemic	C	II	No	No diabetes	No history of MI	Unchecked	No history of VT	No history of PAD	Unchecked	Unchecked	No history of COPD or Emph	No history of depression	No history of dementia	None	No history of hypothyroidism	No history of sarcoidosis	On BB	On ACEI	Not on ARB	On diuretic	Not on vasodilator	Not on ARNI	1720	normal	no problems	no problems	no problems	no problems	no problems	97	25	31	NA	121	NA	83	0	0	0	0	0	0	1	0	1
61	Responder	28.13	Heart failure with reduced ejection fraction (HFrEF)	Non-ischemic	C	I	Yes	No diabetes	No history of MI	Unchecked	No history of VT	No history of PAD	Unchecked	Unchecked	No history of COPD or Emph	No history of depression	No history of dementia	None	No history of hypothyroidism	No history of sarcoidosis	On BB	Not on ACEI	On ARB	On diuretic	Not on vasodilator	Not on ARNI	1320	normal	problems	no problems	no problems	problems	no problems	85	34	40	162	121	107	72	0	0	0	0	0	0	0	1	0
62	Responder	33.47	Heart failure with reduced ejection fraction (HFrEF)	Non-ischemic	C	III	Yes	No diabetes	No history of MI	Unchecked	No history of VT	No history of PAD	Unchecked	Unchecked	No history of COPD or Emph	No history of depression	No history of dementia	None	No history of hypothyroidism	No history of sarcoidosis	On BB	On ACEI	Not on ARB	On diuretic	Not on vasodilator	Not on ARNI	1605	normal	no problems	no problems	no problems	problems	no problems	70	30	39	NA	137	NA	84	0	0	0	0	0	0	0	0	0
63	Responder	20.32	Heart failure with reduced ejection fraction (HFrEF)	Non-ischemic	C	I	No	No diabetes	No history of MI	Unchecked	No history of VT	No history of PAD	Unchecked	Unchecked	No history of COPD or Emph	History of depression	No history of dementia	None	No history of hypothyroidism	No history of sarcoidosis	On BB	On ACEI	Not on ARB	On diuretic	Not on vasodilator	Not on ARNI	1550	normal	no problems	no problems	no problems	problems	no problems	75	16	36	270	168	227	108	0	0	0	0	0	0	0	0	0
64	Non-Responder	36.4	Heart failure with reduced ejection fraction (HFrEF)	Ischemic	C	III	Yes	No diabetes	No history of MI	Unchecked	History of VT	No history of PAD	Unchecked	Unchecked	No history of COPD or Emph	No history of depression	No history of dementia	None	No history of hypothyroidism	No history of sarcoidosis	On BB	On ACEI	Not on ARB	On diuretic	Not on vasodilator	Not on ARNI	740	poor	problems	problems	problems	problems	problems	20	12	18	290	341	244	279	0	0	0	0	0	0	0	0	1
65	Non-Responder	23.98	Heart failure with reduced ejection fraction (HFrEF)	Ischemic	C	IV	Yes	No diabetes	History of MI	Checked	No history of VT	No history of PAD	Unchecked	Unchecked	No history of COPD or Emph	No history of depression	No history of dementia	Renal failure (GFR < 15 ml/min or patient on HD)	No history of hypothyroidism	No history of sarcoidosis	On BB	Not on ACEI	Not on ARB	On diuretic	On vasodilator	Not on ARNI	300	poor	problems	problems	problems	problems	no problems	50	20	29	122	159	95	113	0	1	0	0	0	0	0	0	0
66	Responder	26.75	Heart failure with reduced ejection fraction (HFrEF)	Non-ischemic	B	I	No	No diabetes	No history of MI	Unchecked	History of VT	No history of PAD	Unchecked	Unchecked	No history of COPD or Emph	No history of depression	No history of dementia	None	No history of hypothyroidism	No history of sarcoidosis	On BB	On ACEI	Not on ARB	Not on diuretic	Not on vasodilator	Not on ARNI	1600	normal	no problems	no problems	no problems	no problems	no problems	90	35	45	102	113	77	62	0	0	0	0	0	0	0	0	0
67	Non-Responder	24.6	Heart failure with reduced ejection fraction (HFrEF)	Ischemic	C	II	Yes	Diabetes	History of MI	Checked	History of VT	No history of PAD	Unchecked	Unchecked	No history of COPD or Emph	No history of depression	No history of dementia	None	No history of hypothyroidism	No history of sarcoidosis	Not on BB	On ACEI	Not on ARB	On diuretic	Not on vasodilator	Not on ARNI	1445	normal	no problems	no problems	no problems	no problems	no problems	77.5	34	34	187	139	123	91	0	0	0	0	0	0	0	0	0
68	Non-Responder	27.41	Heart failure with reduced ejection fraction (HFrEF)	Non-ischemic	C	II	Yes	Diabetes	No history of MI	Checked	No history of VT	No history of PAD	Unchecked	Unchecked	No history of COPD or Emph	No history of depression	No history of dementia	None	No history of hypothyroidism	No history of sarcoidosis	On BB	Not on ACEI	Not on ARB	On diuretic	On vasodilator	Not on ARNI	1040	normal	no problems	no problems	no problems	no problems	no problems	80	29	33	124	109	89	73	0	0	0	0	0	0	0	0	0
69	Responder	30.68	Heart failure with reduced ejection fraction (HFrEF)	Non-ischemic	C	II	Yes	Diabetes	No history of MI	Checked	No history of VT	No history of PAD	Unchecked	Unchecked	No history of COPD or Emph	No history of depression	No history of dementia	Moderate renal insufficiency (GFR 30-59)	No history of hypothyroidism	No history of sarcoidosis	On BB	On ACEI	Not on ARB	On diuretic	On vasodilator	Not on ARNI	1260	normal	problems	no problems	no problems	problems	no problems	100	25	38	232	103	154	63	0	0	0	0	0	0	1	0	1
70	Responder	19.08	Heart failure with reduced ejection fraction (HFrEF)	Ischemic	C	III	No	No diabetes	History of MI	Unchecked	No history of VT	No history of PAD	Unchecked	Unchecked	No history of COPD or Emph	No history of depression	No history of dementia	None	No history of hypothyroidism	No history of sarcoidosis	Not on BB	On ACEI	Not on ARB	On diuretic	Not on vasodilator	Not on ARNI	0	poor	problems	problems	no problems	problems	no problems	45	30	43	119	118	73	68	0	0	0	0	0	0	0	1	0
71	Non-Responder	62.21	Heart failure with reduced ejection fraction (HFrEF)	Non-ischemic	C	I	Yes	No diabetes	No history of MI	Unchecked	No history of VT	No history of PAD	Unchecked	Unchecked	No history of COPD or Emph	No history of depression	No history of dementia	None	History of hypothyroidism	No history of sarcoidosis	On BB	Not on ACEI	Not on ARB	On diuretic	Not on vasodilator	On ARNI	1300	normal	no problems	no problems	no problems	problems	no problems	60	27	20	NA	218	NA	178	0	0	0	0	0	0	0	1	1
72	Responder	27.57	Heart failure with reduced ejection fraction (HFrEF)	Non-ischemic	C	I	Yes	Diabetes	No history of MI	Checked	No history of VT	No history of PAD	Unchecked	Unchecked	No history of COPD or Emph	No history of depression	No history of dementia	None	History of hypothyroidism	No history of sarcoidosis	On BB	On ACEI	Not on ARB	Not on diuretic	Not on vasodilator	Not on ARNI	1690	normal	no problems	no problems	no problems	no problems	no problems	98	21	38	154	117	121	72	0	0	0	0	0	0	0	1	0
73	Responder	19.08	Heart failure with reduced ejection fraction (HFrEF)	Non-ischemic	C	III	No	No diabetes	No history of MI	Unchecked	No history of VT	No history of PAD	Unchecked	Unchecked	No history of COPD or Emph	No history of depression	No history of dementia	None	No history of hypothyroidism	No history of sarcoidosis	On BB	Not on ACEI	Not on ARB	On diuretic	Not on vasodilator	Not on ARNI	785	poor	no problems	no problems	no problems	no problems	no problems	35	22	39	177	132	139	80	0	0	0	0	0	0	1	0	0
74	Non-Responder	27.89	Heart failure with reduced ejection fraction (HFrEF)	Non-ischemic	C	II	No	No diabetes	No history of MI	Unchecked	No history of VT	No history of PAD	Unchecked	Unchecked	No history of COPD or Emph	No history of depression	No history of dementia	None	No history of hypothyroidism	No history of sarcoidosis	On BB	Not on ACEI	Not on ARB	Not on diuretic	Not on vasodilator	Not on ARNI	1170	normal	no problems	no problems	no problems	no problems	no problems	50	25	26	284	241	212	178	0	0	1	0	1	0	0	1	0
75	Responder	23.24	Heart failure with reduced ejection fraction (HFrEF)	Non-ischemic	C	II	Yes	No diabetes	No history of MI	Checked	No history of VT	No history of PAD	Unchecked	Unchecked	No history of COPD or Emph	History of depression	No history of dementia	None	No history of hypothyroidism	No history of sarcoidosis	On BB	Not on ACEI	On ARB	On diuretic	Not on vasodilator	Not on ARNI	660	poor	problems	no problems	problems	no problems	no problems	75	35	35	88	73	57	NA	0	0	0	0	0	0	0	1	0
76	Non-Responder	25.11	Heart failure with reduced ejection fraction (HFrEF)	Ischemic	C	IV	No	Diabetes	No history of MI	Checked	No history of VT	No history of PAD	Unchecked	Unchecked	No history of COPD or Emph	No history of depression	No history of dementia	None	No history of hypothyroidism	No history of sarcoidosis	On BB	On ACEI	Not on ARB	On diuretic	Not on vasodilator	Not on ARNI	390	poor	problems	no problems	problems	no problems	no problems	70	20	19	NA	304	NA	247	0	0	0	0	0	0	0	1	1
77	Responder	22.14	Heart failure with reduced ejection fraction (HFrEF)	Non-ischemic	C	II	Yes	No diabetes	No history of MI	Unchecked	No history of VT	No history of PAD	Checked	Unchecked	No history of COPD or Emph	History of depression	History of dementia	None	No history of hypothyroidism	No history of sarcoidosis	On BB	On ACEI	Not on ARB	On diuretic	Not on vasodilator	Not on ARNI	760	poor	problems	no problems	no problems	problems	problems	75	25	55	164	80	144	32	0	0	0	0	0	0	0	0	0
78	Responder	28.32	Heart failure with reduced ejection fraction (HFrEF)	Ischemic	C	II	Yes	Diabetes	No history of MI	Checked	No history of VT	No history of PAD	Checked	Unchecked	No history of COPD or Emph	No history of depression	No history of dementia	None	No history of hypothyroidism	No history of sarcoidosis	On BB	On ACEI	Not on ARB	Not on diuretic	On vasodilator	Not on ARNI	1135	normal	no problems	no problems	no problems	no problems	no problems	70	39	46	163	87	100	47	0	0	1	0	0	0	0	1	0
79	Non-Responder	29.94	Heart failure with reduced ejection fraction (HFrEF)	Non-ischemic	C	II	Yes	Diabetes	No history of MI	Unchecked	No history of VT	No history of PAD	Unchecked	Unchecked	History of COPD or Emph	History of depression	No history of dementia	Moderate renal insufficiency (GFR 30-59)	History of hypothyroidism	No history of sarcoidosis	On BB	Not on ACEI	Not on ARB	On diuretic	Not on vasodilator	Not on ARNI	1275	normal	no problems	no problems	problems	problems	problems	80	25	22	138	149	95	116	0	0	0	0	0	0	0	0	0
80	Non-Responder	26.72	Heart failure with reduced ejection fraction (HFrEF)	Non-ischemic	C	II	No	No diabetes	History of MI	Checked	No history of VT	No history of PAD	Unchecked	Unchecked	No history of COPD or Emph	No history of depression	No history of dementia	Moderate renal insufficiency (GFR 30-59)	No history of hypothyroidism	No history of sarcoidosis	On BB	Not on ACEI	Not on ARB	On diuretic	On vasodilator	Not on ARNI	1235	normal	no problems	no problems	no problems	no problems	no problems	80	19	15	336	275	270	233	0	0	0	0	0	0	0	1	0
81	Non-Responder	22.81	Heart failure with reduced ejection fraction (HFrEF)	Ischemic	C	II	No	No diabetes	No history of MI	Unchecked	No history of VT	No history of PAD	Unchecked	Unchecked	No history of COPD or Emph	No history of depression	No history of dementia	None	No history of hypothyroidism	No history of sarcoidosis	On BB	Not on ACEI	Not on ARB	On diuretic	Not on vasodilator	Not on ARNI	1495	normal	no problems	no problems	no problems	no problems	no problems	60	15	22	181	165	NA	129	0	0	0	0	0	0	0	0	0
82	Responder	37.88	Heart failure with reduced ejection fraction (HFrEF)	Non-ischemic	C	II	No	No diabetes	No history of MI	Unchecked	History of VT	No history of PAD	Unchecked	Unchecked	No history of COPD or Emph	No history of depression	No history of dementia	None	No history of hypothyroidism	No history of sarcoidosis	On BB	On ACEI	Not on ARB	On diuretic	Not on vasodilator	Not on ARNI	1390	normal	no problems	no problems	no problems	no problems	no problems	80	20	45	229	113	189	53	0	0	0	0	0	0	1	0	0
83	Responder	25.06	Heart failure with reduced ejection fraction (HFrEF)	Ischemic	C	I	Yes	Diabetes	No history of MI	Unchecked	No history of VT	No history of PAD	Unchecked	Unchecked	No history of COPD or Emph	No history of depression	No history of dementia	None	No history of hypothyroidism	No history of sarcoidosis	On BB	Not on ACEI	Not on ARB	On diuretic	Not on vasodilator	Not on ARNI	1535	normal	no problems	no problems	no problems	no problems	problems	80	35	44	121	156	79	87	0	0	0	0	0	0	0	0	0
84	Responder	28.53	Heart failure with reduced ejection fraction (HFrEF)	Ischemic	C	III	No	No diabetes	No history of MI	Unchecked	No history of VT	No history of PAD	Unchecked	Unchecked	No history of COPD or Emph	No history of depression	No history of dementia	None	No history of hypothyroidism	No history of sarcoidosis	On BB	On ACEI	Not on ARB	On diuretic	Not on vasodilator	Not on ARNI	470	poor	problems	problems	problems	problems	no problems	75	25	42	154	146	116	85	0	0	0	0	0	0	0	0	0
85	Non-Responder	37.11	Heart failure with reduced ejection fraction (HFrEF)	Non-ischemic	C	III	No	No diabetes	No history of MI	Unchecked	No history of VT	No history of PAD	Unchecked	Unchecked	No history of COPD or Emph	No history of depression	No history of dementia	None	No history of hypothyroidism	No history of sarcoidosis	On BB	Not on ACEI	On ARB	On diuretic	Not on vasodilator	Not on ARNI	1405	normal	no problems	no problems	problems	problems	problems	70	30	33	167	190	116	134	0	0	0	0	1	0	0	0	0
86	Non-Responder	34.01	Heart failure with reduced ejection fraction (HFrEF)	Ischemic	C	I	Yes	No diabetes	History of MI	Unchecked	No history of VT	No history of PAD	Unchecked	Unchecked	No history of COPD or Emph	No history of depression	No history of dementia	None	No history of hypothyroidism	No history of sarcoidosis	On BB	Not on ACEI	Not on ARB	On diuretic	Not on vasodilator	On ARNI	520	poor	problems	no problems	no problems	problems	no problems	85	21	20	171	144	134	NA	0	0	0	0	0	0	0	0	0
87	Responder	24.9	Heart failure with reduced ejection fraction (HFrEF)	Non-ischemic	C	I	Yes	No diabetes	No history of MI	Checked	No history of VT	No history of PAD	Unchecked	Unchecked	No history of COPD or Emph	No history of depression	No history of dementia	None	No history of hypothyroidism	No history of sarcoidosis	On BB	Not on ACEI	Not on ARB	On diuretic	On vasodilator	On ARNI	795	poor	no problems	no problems	no problems	problems	no problems	90	23	51	130	93	100	45	0	0	0	0	0	0	0	0	0
88	Responder	32.73	Heart failure with reduced ejection fraction (HFrEF)	Non-ischemic	C	II	Yes	No diabetes	No history of MI	Checked	No history of VT	No history of PAD	Unchecked	Unchecked	No history of COPD or Emph	No history of depression	No history of dementia	Severe renal insuficiecncy (GFR 15-29)	No history of hypothyroidism	No history of sarcoidosis	On BB	Not on ACEI	Not on ARB	On diuretic	On vasodilator	Not on ARNI	1210	normal	no problems	no problems	no problems	no problems	no problems	80	27	49	194	151	141	151	0	0	0	0	0	0	0	0	0
89	Responder	28.55	Heart failure with reduced ejection fraction (HFrEF)	Non-ischemic	C	II	No	No diabetes	No history of MI	Checked	No history of VT	No history of PAD	Unchecked	Unchecked	No history of COPD or Emph	No history of depression	No history of dementia	None	No history of hypothyroidism	No history of sarcoidosis	On BB	On ACEI	Not on ARB	On diuretic	Not on vasodilator	Not on ARNI	975	poor	no problems	no problems	no problems	no problems	no problems	100	38	46	169	128	105	76	0	0	0	0	0	0	0	0	0
90	Responder	35.96	Heart failure with reduced ejection fraction (HFrEF)	Non-ischemic	C	II	No	Diabetes	No history of MI	Unchecked	No history of VT	No history of PAD	Unchecked	Unchecked	No history of COPD or Emph	History of depression	No history of dementia	None	History of hypothyroidism	No history of sarcoidosis	On BB	Not on ACEI	On ARB	Not on diuretic	Not on vasodilator	Not on ARNI	1210	normal	problems	no problems	problems	problems	problems	50	30	46	NA	63	NA	34	0	0	0	0	0	0	0	0	0
91	Responder	23.29	Heart failure with reduced ejection fraction (HFrEF)	Non-ischemic	C	II	Yes	No diabetes	History of MI	Unchecked	No history of VT	No history of PAD	Unchecked	Unchecked	History of COPD or Emph	No history of depression	No history of dementia	None	No history of hypothyroidism	No history of sarcoidosis	On BB	Not on ACEI	Not on ARB	Not on diuretic	On vasodilator	Not on ARNI	1285	normal	no problems	no problems	no problems	problems	problems	75	27	45	177	106	130	78	0	0	0	0	0	0	0	0	0
92	Responder	26.7	Heart failure with reduced ejection fraction (HFrEF)	Ischemic	C	III	Yes	Diabetes	History of MI	Unchecked	No history of VT	No history of PAD	Unchecked	Unchecked	No history of COPD or Emph	No history of depression	No history of dementia	None	No history of hypothyroidism	No history of sarcoidosis	On BB	Not on ACEI	On ARB	On diuretic	Not on vasodilator	Not on ARNI	130	poor	no problems	no problems	no problems	problems	problems	90	30	49	114	162	80	83	0	0	0	0	1	0	0	1	0
93	Non-Responder	25.99	Heart failure with reduced ejection fraction (HFrEF)	Ischemic	C	II	Yes	No diabetes	History of MI	Checked	History of VT	No history of PAD	Unchecked	Unchecked	No history of COPD or Emph	No history of depression	No history of dementia	None	No history of hypothyroidism	No history of sarcoidosis	On BB	On ACEI	Not on ARB	On diuretic	On vasodilator	Not on ARNI	1090	normal	no problems	no problems	no problems	problems	no problems	60	20	20	339	311	NA	249	0	0	0	0	1	0	0	0	0
94	Non-Responder	31.74	Heart failure with reduced ejection fraction (HFrEF)	Non-ischemic	C	I	Yes	No diabetes	No history of MI	Unchecked	No history of VT	No history of PAD	Unchecked	Unchecked	No history of COPD or Emph	No history of depression	No history of dementia	None	No history of hypothyroidism	No history of sarcoidosis	On BB	Not on ACEI	On ARB	On diuretic	Not on vasodilator	Not on ARNI	1200	normal	no problems	no problems	no problems	no problems	no problems	90	19	25	208	252	169	189	0	0	0	0	0	0	0	0	0
95	Responder	47.12	Heart failure with reduced ejection fraction (HFrEF)	Non-ischemic	C	I	No	Diabetes	No history of MI	Unchecked	No history of VT	No history of PAD	Unchecked	Unchecked	No history of COPD or Emph	No history of depression	No history of dementia	None	No history of hypothyroidism	No history of sarcoidosis	On BB	On ACEI	Not on ARB	On diuretic	Not on vasodilator	Not on ARNI	1210	normal	problems	no problems	no problems	problems	problems	45	34	49	173	147	115	148	0	0	0	0	1	0	0	0	0
96	Responder	27.02	Heart failure with reduced ejection fraction (HFrEF)	Non-ischemic	C	I	No	No diabetes	No history of MI	Unchecked	No history of VT	No history of PAD	Unchecked	Unchecked	No history of COPD or Emph	History of depression	No history of dementia	None	No history of hypothyroidism	No history of sarcoidosis	On BB	On ACEI	Not on ARB	On diuretic	Not on vasodilator	Not on ARNI	1105	normal	no problems	no problems	no problems	no problems	no problems	80	19	35	178	137	144	88	0	0	0	0	0	0	0	0	1
97	Responder	26.46	Heart failure with reduced ejection fraction (HFrEF)	Non-ischemic	C	II	No	No diabetes	No history of MI	Unchecked	No history of VT	No history of PAD	Unchecked	Unchecked	No history of COPD or Emph	No history of depression	No history of dementia	None	No history of hypothyroidism	No history of sarcoidosis	On BB	Not on ACEI	Not on ARB	Not on diuretic	On vasodilator	Not on ARNI	1780	normal	no problems	no problems	no problems	problems	no problems	80	30	52	NA	124	NA	60	0	0	0	0	1	0	0	0	0
98	Non-Responder	46.92	Heart failure with reduced ejection fraction (HFrEF)	Non-ischemic	C	II	No	No diabetes	No history of MI	Unchecked	History of VT	No history of PAD	Unchecked	Unchecked	No history of COPD or Emph	No history of depression	No history of dementia	None	No history of hypothyroidism	No history of sarcoidosis	On BB	Not on ACEI	Not on ARB	On diuretic	Not on vasodilator	On ARNI	1310	normal	problems	no problems	no problems	problems	no problems	70	25	25	NA	NA	NA	NA	0	0	0	0	0	0	0	0	0
99	Non-Responder	57.64	Heart failure with reduced ejection fraction (HFrEF)	Non-ischemic	C	II	Yes	Diabetes	No history of MI	Unchecked	No history of VT	No history of PAD	Unchecked	Unchecked	No history of COPD or Emph	No history of depression	No history of dementia	None	History of hypothyroidism	No history of sarcoidosis	On BB	Not on ACEI	Not on ARB	On diuretic	Not on vasodilator	On ARNI	1320	normal	problems	problems	problems	problems	no problems	33	20	26	278	314	198	232	0	0	0	0	0	0	0	0	0
100	Responder	29.01	Heart failure with reduced ejection fraction (HFrEF)	Ischemic	C	I	Yes	Diabetes	No history of MI	Unchecked	No history of VT	No history of PAD	Unchecked	Unchecked	No history of COPD or Emph	No history of depression	No history of dementia	None	History of hypothyroidism	No history of sarcoidosis	On BB	On ACEI	Not on ARB	Not on diuretic	Not on vasodilator	Not on ARNI	1430	normal	no problems	no problems	no problems	no problems	no problems	90	35	47	NA	134	NA	79	0	0	0	0	0	0	0	0	0
101	Responder	28.07	Heart failure with reduced ejection fraction (HFrEF)	Ischemic	C	II	Yes	Diabetes	History of MI	Checked	No history of VT	No history of PAD	Checked	Checked	No history of COPD or Emph	History of depression	No history of dementia	Mild renal insufficiency (GFR 60-89)	No history of hypothyroidism	No history of sarcoidosis	On BB	Not on ACEI	On ARB	On diuretic	On vasodilator	Not on ARNI	0	poor	problems	problems	problems	problems	problems	30	21	27	329	220	260	161	0	0	0	0	0	0	0	0	0
102	Responder	47.92	Heart failure with reduced ejection fraction (HFrEF)	Non-ischemic	C	II	Yes	Diabetes	No history of MI	Checked	No history of VT	No history of PAD	Unchecked	Unchecked	History of COPD or Emph	No history of depression	No history of dementia	None	No history of hypothyroidism	No history of sarcoidosis	On BB	Not on ACEI	Not on ARB	On diuretic	Not on vasodilator	On ARNI	1080	normal	problems	no problems	no problems	no problems	no problems	80	22	27	307	230	240	167	0	0	0	0	0	0	0	1	0
103	Non-Responder	28.48	Heart failure with reduced ejection fraction (HFrEF)	Non-ischemic	C	I	No	No diabetes	No history of MI	Unchecked	History of VT	No history of PAD	Unchecked	Unchecked	No history of COPD or Emph	History of depression	No history of dementia	None	No history of hypothyroidism	No history of sarcoidosis	On BB	On ACEI	Not on ARB	On diuretic	Not on vasodilator	Not on ARNI	1420	normal	no problems	no problems	no problems	no problems	problems	80	25	29	247	250	NA	177	0	0	0	0	1	0	1	1	0
104	Non-Responder	41.6	Heart failure with reduced ejection fraction (HFrEF)	Non-ischemic	C	IV	Yes	No diabetes	No history of MI	Unchecked	No history of VT	No history of PAD	Unchecked	Unchecked	No history of COPD or Emph	No history of depression	No history of dementia	None	No history of hypothyroidism	No history of sarcoidosis	On BB	On ACEI	Not on ARB	On diuretic	Not on vasodilator	Not on ARNI	845	poor	problems	no problems	problems	problems	no problems	50	21	29	236	381	187	270	0	0	0	0	0	0	0	0	0
105	Responder	22.67	Heart failure with reduced ejection fraction (HFrEF)	Non-ischemic	C	II	Yes	No diabetes	No history of MI	Unchecked	No history of VT	No history of PAD	Unchecked	Unchecked	No history of COPD or Emph	No history of depression	History of dementia	None	History of hypothyroidism	No history of sarcoidosis	On BB	On ACEI	Not on ARB	On diuretic	Not on vasodilator	Not on ARNI	0	poor	problems	problems	problems	problems	no problems	65	35	65	NA	84	NA	30	0	0	0	0	0	0	0	0	0
106	Responder	25.25	Heart failure with reduced ejection fraction (HFrEF)	Ischemic	C	III	Yes	Diabetes	History of MI	Unchecked	No history of VT	No history of PAD	Unchecked	Unchecked	No history of COPD or Emph	No history of depression	No history of dementia	None	No history of hypothyroidism	No history of sarcoidosis	On BB	Not on ACEI	Not on ARB	On diuretic	On vasodilator	On ARNI	1170	normal	problems	no problems	no problems	problems	no problems	50	22	49	173	147	135	75	0	0	0	0	0	0	0	0	0
107	Responder	31.46	Heart failure with reduced ejection fraction (HFrEF)	Non-ischemic	C	III	Yes	No diabetes	No history of MI	Unchecked	No history of VT	No history of PAD	Unchecked	Unchecked	No history of COPD or Emph	No history of depression	No history of dementia	None	No history of hypothyroidism	No history of sarcoidosis	On BB	Not on ACEI	Not on ARB	On diuretic	Not on vasodilator	On ARNI	1800	normal	no problems	no problems	problems	no problems	no problems	50	22	50	244	NA	190	NA	0	0	0	0	0	0	0	0	1
108	Responder	34.33	Heart failure with reduced ejection fraction (HFrEF)	Non-ischemic	C	II	No	No diabetes	No history of MI	Unchecked	No history of VT	No history of PAD	Unchecked	Unchecked	No history of COPD or Emph	No history of depression	No history of dementia	None	No history of hypothyroidism	No history of sarcoidosis	On BB	Not on ACEI	Not on ARB	On diuretic	Not on vasodilator	On ARNI	1580	normal	no problems	no problems	problems	problems	problems	50	28	45	194	97	139	53	0	1	0	0	0	0	0	0	0
109	Non-Responder	24.65	Heart failure with reduced ejection fraction (HFrEF)	Non-ischemic	C	I	No	No diabetes	No history of MI	Checked	History of VT	No history of PAD	Unchecked	Unchecked	No history of COPD or Emph	History of depression	No history of dementia	None	No history of hypothyroidism	No history of sarcoidosis	On BB	Not on ACEI	On ARB	Not on diuretic	Not on vasodilator	Not on ARNI	1380	normal	problems	no problems	no problems	no problems	problems	90	31	43	108	142	75	81	1	0	0	0	0	0	0	0	0
110	Responder	30.06	Heart failure with reduced ejection fraction (HFrEF)	Non-ischemic	C	II	Yes	No diabetes	History of MI	Checked	No history of VT	No history of PAD	Unchecked	Unchecked	No history of COPD or Emph	No history of depression	No history of dementia	None	No history of hypothyroidism	No history of sarcoidosis	On BB	Not on ACEI	Not on ARB	On diuretic	Not on vasodilator	On ARNI	1210	normal	problems	no problems	problems	no problems	problems	70	35	35	NA	123	NA	81	0	0	0	0	0	0	0	1	0
111	Responder	32.28	Heart failure with reduced ejection fraction (HFrEF)	Non-ischemic	C	III	Yes	No diabetes	No history of MI	Checked	History of VT	No history of PAD	Unchecked	Unchecked	History of COPD or Emph	No history of depression	No history of dementia	None	No history of hypothyroidism	No history of sarcoidosis	On BB	Not on ACEI	On ARB	On diuretic	Not on vasodilator	On ARNI	920	poor	problems	no problems	no problems	no problems	no problems	60	50	47	160	178	NA	95	0	0	0	0	0	0	0	0	0
112	Responder	42.1	Heart failure with reduced ejection fraction (HFrEF)	Ischemic	C	III	Yes	Diabetes	No history of MI	Checked	No history of VT	No history of PAD	Unchecked	Checked	No history of COPD or Emph	No history of depression	No history of dementia	None	No history of hypothyroidism	No history of sarcoidosis	On BB	Not on ACEI	Not on ARB	On diuretic	On vasodilator	On ARNI	515	poor	problems	problems	problems	problems	problems	70	20	35	228	196	182	128	0	0	0	0	0	0	0	1	1
113	Responder	30.45	Heart failure with reduced ejection fraction (HFrEF)	Non-ischemic	C	I	Yes	No diabetes	No history of MI	Unchecked	No history of VT	No history of PAD	Unchecked	Unchecked	No history of COPD or Emph	No history of depression	No history of dementia	None	History of hypothyroidism	No history of sarcoidosis	On BB	Not on ACEI	Not on ARB	On diuretic	Not on vasodilator	On ARNI	1435	normal	no problems	no problems	no problems	no problems	no problems	90	23	47	135	133	104	70	0	0	0	0	0	0	1	1	0
114	Non-Responder	25.1	Heart failure with reduced ejection fraction (HFrEF)	Non-ischemic	C	IV	Yes	No diabetes	No history of MI	Checked	No history of VT	No history of PAD	Unchecked	Unchecked	History of COPD or Emph	No history of depression	No history of dementia	None	History of hypothyroidism	No history of sarcoidosis	On BB	On ACEI	Not on ARB	Not on diuretic	Not on vasodilator	Not on ARNI	15	poor	problems	no problems	problems	problems	problems	75	25	30	NA	NA	NA	NA	0	0	0	0	0	0	0	0	0
115	Non-Responder	26.54	Heart failure with reduced ejection fraction (HFrEF)	Ischemic	C	II	Yes	Diabetes	History of MI	Unchecked	No history of VT	No history of PAD	Unchecked	Unchecked	No history of COPD or Emph	No history of depression	No history of dementia	Moderate renal insufficiency (GFR 30-59)	No history of hypothyroidism	No history of sarcoidosis	On BB	Not on ACEI	Not on ARB	On diuretic	On vasodilator	Not on ARNI	995	normal	no problems	no problems	no problems	problems	no problems	50	26	25	187	276	139	208	0	0	0	0	0	0	0	1	0
116	Non-Responder	26.25	Heart failure with reduced ejection fraction (HFrEF)	Ischemic	C	II	No	Diabetes	No history of MI	Checked	No history of VT	No history of PAD	Unchecked	Checked	No history of COPD or Emph	No history of depression	No history of dementia	None	No history of hypothyroidism	No history of sarcoidosis	On BB	Not on ACEI	Not on ARB	On diuretic	Not on vasodilator	On ARNI	975	poor	problems	no problems	no problems	no problems	no problems	75	27	21	213	257	155	204	0	0	0	0	0	0	1	0	0
117	Responder	28.7	Heart failure with reduced ejection fraction (HFrEF)	Non-ischemic	C	I	Yes	No diabetes	No history of MI	Unchecked	No history of VT	No history of PAD	Unchecked	Unchecked	No history of COPD or Emph	No history of depression	No history of dementia	None	No history of hypothyroidism	No history of sarcoidosis	On BB	Not on ACEI	Not on ARB	On diuretic	Not on vasodilator	On ARNI	1220	normal	no problems	no problems	no problems	problems	no problems	90	13	30	286	171	250	139	0	0	0	0	0	0	0	1	0
118	Non-Responder	20.85	Heart failure with reduced ejection fraction (HFrEF)	Non-ischemic	C	III	No	No diabetes	No history of MI	Checked	No history of VT	No history of PAD	Unchecked	Unchecked	No history of COPD or Emph	No history of depression	No history of dementia	None	No history of hypothyroidism	No history of sarcoidosis	On BB	On ACEI	Not on ARB	On diuretic	Not on vasodilator	Not on ARNI	650	poor	problems	no problems	problems	no problems	problems	65	25	25	NA	130	NA	NA	1	0	0	0	0	0	0	0	1
119	Non-Responder	27.06	Heart failure with reduced ejection fraction (HFrEF)	Non-ischemic	C	III	Yes	No diabetes	No history of MI	Checked	No history of VT	No history of PAD	Checked	Unchecked	History of COPD or Emph	No history of depression	No history of dementia	None	No history of hypothyroidism	No history of sarcoidosis	On BB	Not on ACEI	Not on ARB	On diuretic	Not on vasodilator	Not on ARNI	450	poor	problems	no problems	no problems	problems	no problems	40	19	25	171	142	139	107	0	0	0	0	0	0	0	0	0
120	Responder	32.45	Heart failure with reduced ejection fraction (HFrEF)	Ischemic	B	I	Yes	Diabetes	History of MI	Unchecked	No history of VT	No history of PAD	Unchecked	Unchecked	No history of COPD or Emph	No history of depression	No history of dementia	None	No history of hypothyroidism	No history of sarcoidosis	On BB	Not on ACEI	Not on ARB	Not on diuretic	On vasodilator	Not on ARNI	1285	normal	no problems	no problems	no problems	problems	problems	75	33	48	133	141	89	74	0	0	0	0	0	0	0	0	0
121	Responder	20.8	Heart failure with reduced ejection fraction (HFrEF)	Non-ischemic	C	II	No	No diabetes	No history of MI	Unchecked	No history of VT	No history of PAD	Unchecked	Unchecked	No history of COPD or Emph	History of depression	No history of dementia	None	No history of hypothyroidism	No history of sarcoidosis	On BB	On ACEI	Not on ARB	On diuretic	Not on vasodilator	Not on ARNI	990	normal	no problems	no problems	no problems	no problems	no problems	75	35	51	192	104	126	51	0	0	0	0	1	0	0	0	0
122	Non-Responder	27.12	Heart failure with reduced ejection fraction (HFrEF)	Non-ischemic	B	II	Yes	No diabetes	No history of MI	Unchecked	No history of VT	No history of PAD	Unchecked	Unchecked	No history of COPD or Emph	No history of depression	No history of dementia	None	No history of hypothyroidism	No history of sarcoidosis	On BB	Not on ACEI	On ARB	On diuretic	Not on vasodilator	Not on ARNI	1030	normal	no problems	no problems	no problems	problems	no problems	75	35	38	NA	144	NA	89	0	0	0	0	1	0	0	1	1
123	Responder	34.77	Heart failure with reduced ejection fraction (HFrEF)	Ischemic	B	I	Yes	No diabetes	History of MI	Unchecked	No history of VT	No history of PAD	Unchecked	Unchecked	No history of COPD or Emph	No history of depression	No history of dementia	None	No history of hypothyroidism	No history of sarcoidosis	On BB	Not on ACEI	Not on ARB	On diuretic	Not on vasodilator	Not on ARNI	1040	normal	no problems	no problems	no problems	no problems	no problems	50	30	30	180	NA	NA	NA	0	0	0	0	0	0	0	1	0
124	Non-Responder	28.62	Heart failure with reduced ejection fraction (HFrEF)	Ischemic	B	II	Yes	No diabetes	No history of MI	Unchecked	No history of VT	No history of PAD	Unchecked	Unchecked	No history of COPD or Emph	No history of depression	No history of dementia	None	No history of hypothyroidism	No history of sarcoidosis	On BB	Not on ACEI	Not on ARB	Not on diuretic	On vasodilator	On ARNI	1405	normal	no problems	no problems	no problems	no problems	no problems	85	34	31	240	127	159	87	0	0	0	0	0	0	0	0	1
125	Responder	24.67	Heart failure with reduced ejection fraction (HFrEF)	Non-ischemic	C	III	Yes	Diabetes	No history of MI	Unchecked	No history of VT	No history of PAD	Unchecked	Unchecked	No history of COPD or Emph	No history of depression	No history of dementia	None	No history of hypothyroidism	No history of sarcoidosis	On BB	On ACEI	Not on ARB	On diuretic	Not on vasodilator	Not on ARNI	0	poor	problems	no problems	no problems	problems	no problems	80	23	37	158	237	121	150	0	0	0	0	0	0	0	1	0
[truncated: 5 more columns]
